# Supplementary material for: The RCAR12-CAP1-OST1 module controls ABA-mediated stomatal closure in Arabidopsis
Source: PLoS Genet. 2026 Apr 28;22(4):e1012092. doi: 10.1371/journal.pgen.1012092 (PMC13123957; doi:10.1371/journal.pgen.1012092)
Supplement: S1 Table — (XLSX) [file pgen.1012092.s017.xlsx]

## Sheet: S1 Table 
Table S1 Primers used in this study.
Recombinant Vector	Annotation	Primer F	Primer R
Salk_112802	cap1-1	AACCGGAATTTGGTAATTTGG	TGTAAAACTCAGCCATTTGCC
Salk_008068	ost1	CATATCTTTAGACGAGGGGCC	GTGAGTGGTCCAATGGATTTG
	LBb 1.3	TGGTTCACGTAGTGGGCCATCG
pGBKT7	CAP1-1	CCGGAATTCATGGAAGAGGATTTGATTAAG	CGCGTCGACTGAGATCCCCTCAAGCCTCG
	CAP1-2	CCGGAATTCATGGAAGAGGATTTGATTAAG	CGCGTCGACCCCTGATGCATTCCATACAGGTCCC
	CAP1-3	CCGGAATTCATGGAAGAGGATTTGATTAAG	CGCGTCGACGGGTGCTGGTGGAGGAGCAGGAG
	CAP1-4	CCGGAATTCATGAGCAACGGAGGAGGAGTAG	CGCGTCGACCCCTGATGCATTCCATACAGGTCCC
	CAP1-5	CCGGAATTCATGAAACCTGCTAGTGCTCCTGC	CGCGTCGACAGATCTATCAGCACGGTTCTTTG
	CAP1-6	CCGGAATTCATGAAACCTGCTAGTGCTCCTGC	CGCGTCGACGGCACCTGAATGCGAGACCGG
	CAP1-7	CCGGAATTCATGCTCTTCAGTGCTGAATCTTC	CGCGTCGACAGATCTATCAGCACGGTTCTTTG
	CAP1-8	CCGGAATTCATGCTCTTCAGTGCTGAATCTTC	CGCGTCGACGGCACCTGAATGCGAGACCGG
	CAP1-9	CCGGAATTCATGGGAGCTGTTAGTGCGGTTG	CGCGTCGACGGCACCTGAATGCGAGACCGG
pGBKT7, pSYNE, pSYCE, pCAMBIA2300,	CAP1	CCGGAATTCATGGAAGAGGATTTGATTAAG	CGCGTCGACGGCACCTGAATGCGAGACCGG
EF1α in tabacco	For qPCR primer	TGAGCACGCTCTTCTTGCTTTCA	GGTGGTGGCATCCATCTTGTTACA
CAP1	For qPCR primer	ATGGAAGAGGATTTGATTAAGC	GTTTGAGAAATCCAGCCAATCC
RCAR12	For qPCR primer	CGTGAACGTGATAAGTGG	TGAACCGTCGTAACCGAT
pET28a	For Protein purification	CAGCAAATGGGTCGCGGATCCGAAGAGGATTTGATTAAGC	GACGGAGCTCGAATTCGGATCCGGCACCTGAATGCGAGACC
pCAMBIA1300-nLUC	For LCI assay	GGACGAGCTCGGTACCCGATGGCGAATTCAGAGTCCTC	GGCGCGCCGGGCCCTCTAGACCTAACCTGAGAAGAGTTGT
pCAMBIA1300-cLUC		CCCGGGGCGGTACCCGGGATGGAAGAGGATTTGATTAAGCGCC	CGCGCCGGGCCCTCTAGATCAGGCACCTGAATGCGAGACCGG
S246A	For mutation	CCAGCACCCCTCTTCGCT	AGCGAAGAGGGGTGCTGG
S249/250A		CTTCAGTGCTGAAGCTGCA	TGCAGCTTCAGCACTGAAG
S253-256A		GAATCTTCAAAGCCAGCAGCAGCGGCA	TGCCGCTGCTGCTGGCTTTGAAGATTC
