# Supplementary material for: The RCAR12-CAP1-OST1 module controls ABA-mediated stomatal closure in Arabidopsis
Source: PLoS Genet. 2026 Apr 28;22(4):e1012092. doi: 10.1371/journal.pgen.1012092 (PMC13123957; doi:10.1371/journal.pgen.1012092)
Supplement: S2 Table — (XLSX) [file pgen.1012092.s018.xlsx]

## Sheet: S2_Table 
KEY RESOURCES TABLE
REAGENT or RESOURCE	SOURCE	IDENTIFIER
Antibodies
ProteinFind® Anti-GFP Mouse Monoclonal Antibody	Transgen	CAT#: HT801
DYKDDDK tag Rabbit Antibody （Same as FLAG）	Abmart	CAT#: R20008M
Myc-Tag (19C2) mAb	Abmart	CAT#: M20002M
ProteinFind® Anti-His Mouse Monoclonal Antibody	Transgen	CAT#: HT501
ProteinFind® Anti-GST Mouse Monoclonal Antibody	Transgen	CAT#: HT601
Phosphoserine/threonine Antibody	ECM Biosciences	CAT#: PP2551
Rabbit monoclonal anti-Thiophosphate ester	Abcam	CAT#: ab92570z
ProteinFind® Goat Anti-Rabbit IgG (H+L), HRP Conjugate	Transgen	CAT#: HS101
ProteinFind® Goat Anti-Mouse IgG (H+L), HRP Conjugate	Transgen	CAT#: HS201
Bacterial and virus strains
E. coli Rosetta (DE3)	WEIDI	CAT#: EC1010
E. coli BL21-CodonPlus (DE3)-RIPL	WEIDI	CAT#: EC1007
Agrobacterium tumefaciens (strain GV3101)	WEIDI	CAT#: AC1001
Yeast AH109	WEIDI	CAT#: YC1010
Biological samples
Arabidopsis thaliana: WT (Col-0)		NA
Arabidopsis thaliana: cap1-1	Deeks et al.44	NA
Arabidopsis thaliana: p35S::CAP1-6Flag/WT (OE-CAP1)	This study	NA
Arabidopsis thaliana: pCAP1:CAP1-GFP/WT	This study	NA
Arabidopsis thaliana:Lifeact-GFP/WT	Riedl et al.32	NA
Arabidopsis thaliana: cap1-1:lifeact	This study	NA
Arabidopsis thaliana: OE-CAP1:lifeact	This study	NA
Arabidopsis thaliana:ost1	Yu et al.58	NA
Arabidopsis thaliana:OE-OST1	Kang et al.59	NA
Arabidopsis thaliana:ost1:OE-OST1	This study	NA
Arabidopsis thaliana:OE-OST1:OE-CAP1	This study	NA
Arabidopsis thaliana:ost1:OE-OST1:lifeact	This study	NA
Arabidopsis thaliana:OE-OST1:OE-CAP1:lifeact	This study	NA
Chemicals, peptides, and recombinant proteins
Hieff® qPCR SYBR Green Master Mix	Yeasen	CAT#:11201ES
Hifair® III 1st Strand cDNA Synthesis SuperMix for qPCR(gDNA digester plus)	Yeasen	CAT#:11141ES
Murashige & Skoog Basal Medium with Vitamins	coolaber	Cat#:PM10111
InStab™ Phosphatase Inhibitor Cocktail 1	Yeasen	CAT#:20141ES03
Phenylmethanesulfonyl fluoride	Sigma-Aldrich	Cat#:P7626
Jasplakinolide (Jasp)		Cat#:ab141409
ABA, (+) Abscisic acid	sangon	Cat#:A600001
D-Luciferin Sodium salt	Solarbio	Cat#:103404-75-7
Actin protein	Cytoskeleton	Cat#:AKL99
Actin Polymerization Biochem Kit (fluorescence format): rabbit skeletal muscle actin	Cytoskeleton	Cat#:BK003
IPTG	Yeasen	Cat#:10902ES08
Glutathione S–Sepharose	GE Healthcare	Cat#:17075601
RNAiso Plus	TaKaRa	Cat#:T9108
p-Nitrobenzyl mesylate	GlpBio	Cat#:GC44663
ATP-gamma-S	abcam	Cat#:ab138911
