# Supplementary material for: The RCAR12-CAP1-OST1 module controls ABA-mediated stomatal closure in Arabidopsis
Source: PLoS Genet. 2026 Apr 28;22(4):e1012092. doi: 10.1371/journal.pgen.1012092 (PMC13123957; doi:10.1371/journal.pgen.1012092)
Supplement: S3 Table — (XLSX) [file pgen.1012092.s019.xlsx]

## Sheet: S3_Table
Supporting Table of Water Loss Rate Data in Fig 2B
Time	Col-0			cap1-1
	Mean	SD	N	Mean	SD	N
0	0	0	3	0	0	3
15min	17.0093	1.30925	3	17.0105	0.844711	3
30min	24.3179	1.20199	3	23.2135	0.402928	3
1h	33.5268	0.530225	3	30.7946	0.947787	3
2h	44.8604	0.478422	3	40.652	2.4034	3
3h	53.8228	1.76186	3	48.2624	3.04843	3
4h	62.5284	2.57508	3	55.7565	3.67881	3
5h	68.3888	2.89912	3	61.0174	4.05891	3
