# Supplementary material for: The RCAR12-CAP1-OST1 module controls ABA-mediated stomatal closure in Arabidopsis
Source: PLoS Genet. 2026 Apr 28;22(4):e1012092. doi: 10.1371/journal.pgen.1012092 (PMC13123957; doi:10.1371/journal.pgen.1012092)
Supplement: S4 Table — (XLSX) [file pgen.1012092.s020.xlsx]

## Sheet: S4_Table
Supporting Table of Stomatal Closure Data in Fig 2C
Mock				ABA
Col-0	cap1-1	com-7	com-27	Col-0	cap1-1	com-7	com-27
0.464345	0.454079	0.443574	0.58916	0.392232	0.243299	0.386726	0.331481
0.620176	0.450187	0.457691	0.386103	0.425207	0.485077	0.294168	0.57144
0.670815	0.504764	0.579135	0.474042	0.516175	0.26312	0.363838	0.318538
0.442283	0.766367	0.528855	0.527526	0.487373	0.469796	0.466527	0.468606
0.638958	0.563551	0.45318	0.527307	0.344901	0.458342	0.348708	0.413046
0.803994	0.701204	0.561283	0.562276	0.377381	0.428696	0.351614	0.484282
0.501873	0.515875	0.488955	0.539971	0.334807	0.443035	0.343587	0.381998
0.505135	0.586876	0.647705	0.495642	0.450121	0.401103	0.395209	0.474044
0.461642	0.510232	0.480825	0.553629	0.333326	0.294446	0.576048	0.449326
0.393337	0.692383	0.50069	0.519319	0.403063	0.370661	0.382085	0.470362
0.601332	0.441522	0.543882	0.476183	0.380197	0.294362	0.325586	0.357785
0.580344	0.631855	0.513202	0.487919	0.358547	0.470008	0.644918	0.280565
0.49109	0.502028	0.490031	0.486508	0.374997	0.438271	0.587118	0.344921
0.587222	0.54352	0.529062	0.543844	0.48508	0.246565	0.497327	0.443052
0.384719	0.60267	0.538769	0.723243	0.406585	0.413458	0.463286	0.328495
0.861451	0.546317	0.555583	0.671044	0.463003	0.529035	0.42107	0.522006
0.502368	0.695176	0.474147	0.65761	0.329455	0.478432	0.530169	0.537697
0.416029	0.493373	0.769098	0.500007	0.405292	0.344228	0.54366	0.372112
0.626375	0.686751	0.570136	0.468005	0.445478	0.519871	0.497521	0.580283
0.519876	0.612532	0.729451	0.590147	0.428117	0.468196	0.415657	0.460618
0.634602	0.47109	0.69477	0.518265	0.395999	0.341845	0.629085	0.458757
0.487062	0.516018	0.648604	0.517285	0.5	0.383819	0.417265	0.560342
0.434372	0.613875	0.657874	0.575538	0.294037	0.53931	0.408677	0.505695
0.453685	0.589151	0.564865	0.703969	0.447204	0.460097	0.457027	0.394652
0.37008	0.633536	0.413615	0.598125	0.57039	0.333341	0.539514	0.353343
0.749885	0.628173	0.361307	0.654963	0.39693	0.376684	0.472317	0.582982
0.471673	0.507441	0.521559	0.485517	0.58147	0.389082	0.346155	0.416848
0.433281	0.837895	0.620436	0.608158	0.402557	0.38828	0.460093	0.277348
0.489713	0.53233	0.569314	0.710772	0.493252	0.350833	0.454545	0.37012
0.526221	0.567269	0.624457	0.611085	0.450121	0.352255	0.508811	0.430111
0.494968	0.576894	0.508441	0.487155	0.481743	0.424261	0.415227	0.492129
0.611621	0.572174	0.485787	0.70132	0.329858	0.421989	0.341512	0.50001
0.571665	0.636147	0.646346	0.376291	0.524568	0.310076	0.475959	0.584305
0.596053	0.491171	0.458464	0.502288	0.429102	0.410917	0.321557	0.51629
0.841936	0.631855	0.472536	0.464468	0.415657	0.508205	0.5	0.322083
0.614652	0.583926	0.403114	0.395292	0.457052	0.465667	0.592742	0.417597
0.576767	0.531789	0.50827	0.507413	0.453663	0.417265	0.519053	0.527138
0.415522	0.535521	0.497201	0.385009	0.535414	0.386636	0.447218	0.410219
0.428735	0.618615	0.499047	0.361596	0.34301	0.482456	0.426601	0.499499
0.406588	0.666654	0.52557	0.488491	0.465775	0.46119	0.509836	0.527052
0.498941	0.508351	0.428127	0.486615	0.60635	0.335193	0.456056	0.409538
0.591759	0.601624	0.411948	0.382059	0.397781	0.404318	0.511475	0.385479
0.479305	0.549599	0.352257	0.36638	0.484455	0.465137	0.480136	0.399996
0.452028	0.64277	0.418264	0.526177	0.41425	0.330654	0.39282	0.632634
0.579706	0.412177	0.468459	0.624104	0.427297	0.431545	0.410506	0.410357
0.672523	0.571454	0.436653	0.587632	0.428838	0.348277	0.447217	0.478996
0.670827	0.739202	0.538366	0.479518	0.389102	0.339935	0.481901	0.466472
0.456317	0.500007	0.665918	0.71993	0.396516	0.50924	0.562188	0.431737
0.459427	0.468517	0.491109	0.499499	0.465127	0.509277	0.339257	0.57649
0.578207	0.421189	0.502961	0.572453	0.22638	0.431482	0.423369	0.49268
0.295098	0.528499	0.651558	0.514986	0.49115	0.454976	0.435152	0.464995
0.746004	0.51218	0.466302	0.430631	0.408999	0.423082	0.487397	0.527909
0.678018	0.607105	0.54279	0.56279	0.358329	0.375003	0.356242	0.373969
0.765158	0.544267	0.460543	0.406948	0.433136	0.522361	0.219927	0.332413
0.447707	0.395076	0.465419	0.372104	0.493192	0.254796	0.349217	0.565937
0.741329	0.528946	0.489217	0.376559	0.272543	0.353549	0.380878	0.491548
0.628738	0.527373	0.47628	0.653452	0.342502	0.39873	0.46524	0.441815
0.618817	0.51696	0.530079	0.459312	0.571322	0.479605	0.518179	0.369813
0.788138	0.575501	0.523058	0.53419	0.431622	0.47605	0.51629	0.33129
0.504383	0.552097	0.617654	0.585863	0.260563	0.408931	0.402395	0.517157
0.766979	0.635366	0.68232	0.403107	0.445998	0.345532	0.457131	0.330234
0.575716	0.467269	0.572787	0.490876	0.578757	0.44462	0.596832	0.450527
0.377381	0.573357	0.521112	0.413284	0.417423	0.339325	0.309047	0.499688
0.698303	0.40616	0.392235	0.620168	0.524223	0.38157	0.576498	0.314162
0.62257	0.590949	0.471407	0.479303	0.496601	0.504814	0.539508	0.41303
0.539089	0.416592	0.613304	0.410474	0.400005	0.46178	0.356835	0.282837
0.463555	0.482175	0.523393	0.511755	0.367212	0.451811	0.399135	0.418386
0.511841	0.525701	0.563088	0.49268	0.41583	0.357346	0.455964	0.266488
0.681191	0.606113	0.48179	0.718381	0.665332	0.382793	0.378619	0.401669
0.40196	0.391533		0.4035	0.746798	0.358554	0.434605	0.5
0.530339	0.531761		0.588552	0.518137	0.435683	0.543641	0.393918
0.630302	0.560567		0.545812	0.405256	0.338923	0.419644	0.353343
0.39794	0.462062		0.612459	0.480162	0.463991	0.417265	0.471673
0.534207	0.516175		0.381558	0.502159	0.281538	0.392949
0.424823	0.540349		0.383792	0.480502	0.452028	0.415904
0.527925	0.573086		0.412281	0.444922	0.323588	0.538644
0.544925	0.678744		0.673471	0.464246	0.454085	0.458633
0.52	0.523225		0.496889	0.441467	0.437567
0.455334	0.467519		0.533854	0.501741	0.351755
1.12495	0.487798		0.500006	0.507827	0.342992
0.806225	0.597984		0.510186	0.400012	0.280097
0.529855	0.367046		0.830079	0.475654	0.440231
0.492428	0.593786		0.44722	0.403822	0.377455
0.668566	0.495535		0.439392	0.371985	0.47427
0.58727	0.409614		0.508526	0.371267	0.444777
0.730177	0.608018		0.554152	0.407249	0.443035
0.586401	0.539076		0.622829	0.54547	0.484354
0.492687	0.584524		0.532943	0.540376	0.507366
0.756459	0.514874		0.676754	0.532157	0.434372
0.561415	0.394801		0.554539	0.484157	0.313774
0.542335	0.558717		0.549802	0.544886	0.327447
0.620326	0.531031		0.501637	0.542782	0.36096
0.619044	0.583926		0.516084	0.479392	0.479508
0.579177	0.520386		0.43394	0.444691	0.392918
0.45597	0.599601		0.468881	0.580339	0.308905
0.473925	0.64031		0.491763	0.535442	0.476199
0.523058	0.456205		0.401384	0.383487	0.515035
0.61553	0.479298			0.451755	0.477823
0.555444	0.455546			0.562883	0.480502
0.691286	0.667603			0.499681	0.499987
0.666227	0.572174			0.549324	0.456675
0.567053	0.455118			0.58722	0.390443
0.530011	0.497745			0.371578	0.418746
0.546305	0.456077			0.37012	0.491388
0.754709	0.481493			0.383308	0.419495
0.578655	0.468703			0.451755	0.437453
0.745562	0.423434			0.456604	0.416936
0.643935	0.500006			0.521104	0.473037
0.553262	0.534752			0.501296	0.435472
0.326418	0.424907			0.659886	0.401669
0.546082	0.514276			0.515965	0.473433
0.580342	0.451892			0.464811	0.388886
0.540352	0.496138			0.421995	0.414804
0.569941	0.389209			0.475369	0.433154
0.48419	0.492687			0.393165	0.479775
0.682555	0.410341			0.366346	0.500874
0.546795	0.565691			0.475735	0.538082
0.628719	0.530051			0.538598	0.42875
0.566376	0.545444			0.574221	0.312058
0.745336	0.485907			0.485648	0.528212
0.522033	0.564177			0.583099	0.380147
0.573295	0.636007			0.371196	0.409286
0.583311	0.478388			0.636787	0.41948
0.576362	0.408854			0.434372	0.437033
0.425436	0.602412			0.463753	0.373399
0.592742	0.435325			0.391684	0.340754
0.375601	0.62537			0.503229	0.341595
0.511731	0.612481			0.41523	0.377538
0.400737	0.541218			0.342396	0.336325
0.638589	0.505338			0.401058	0.354659
0.533336	0.681498			0.467076	0.390439
0.388445	0.67603			0.585668	0.436082
0.587514	0.467126			0.296948	0.391063
0.371012	0.487245			0.536557	0.409164
0.521425	0.445165			0.548567	0.524688
0.550704	0.574877			0.48399	0.427297
0.533871	0.653648			0.646613	0.50837
0.405035	0.447213			0.445374	0.468881
0.276657	0.291542			0.506847	0.462468
0.355326	0.5547			0.572138	0.5
0.407407	0.491101			0.507197	0.407412
0.482805	0.571217			0.550421	0.362581
0.332188	0.602351			0.391074	0.355662
0.48827				0.50085	0.330762
0.351521				0.422409	0.292594
0.533495				0.392233	0.441555
0.407929				0.5535	0.362193
0.409921				0.395248	0.424429
0.546141				0.410793	0.473008
0.327567				0.393255	0.406044
0.388512				0.409718	0.449338
0.589644				0.525371	0.487155
0.511029				0.454674	0.359316
0.507028				0.510871	0.350963
0.565519				0.302362	0.413864
0.474842				0.43028	0.37476
0.572604				0.322222	0.254166
0.618344				0.349518	0.269322
0.422125				0.419145	0.193257
0.289544				0.532668
0.448152				0.491103
0.612972				0.403533
0.415044				0.586625
0.627962				0.481026
0.423462				0.488485
0.515624				0.376642
0.508991				0.456148
0.490615				0.488936
0.527895				0.404314
0.451612				0.512553
0.39924				0.511315
				0.275811
				0.298476
				0.418477
				0.574271
				0.524432
				0.519871
				0.33148
