# Supplementary material for: The RCAR12-CAP1-OST1 module controls ABA-mediated stomatal closure in Arabidopsis
Source: PLoS Genet. 2026 Apr 28;22(4):e1012092. doi: 10.1371/journal.pgen.1012092 (PMC13123957; doi:10.1371/journal.pgen.1012092)
Supplement: S5 Table — (XLSX) [file pgen.1012092.s021.xlsx]

## Sheet: S5_Table
Supporting Table of Survival Rate Data in Fig 2E
Col-0			OE-CAP1 #23			OE-CAP1 #18			OE-CAP1 #39
Mean	SD	N	Mean	SD	N	Mean	SD	N	Mean	SD	N
100	0	3	0	0	3	3.50877	4.96215	3	47.2222	10.3935	3
