# Supplementary material for: The RCAR12-CAP1-OST1 module controls ABA-mediated stomatal closure in Arabidopsis
Source: PLoS Genet. 2026 Apr 28;22(4):e1012092. doi: 10.1371/journal.pgen.1012092 (PMC13123957; doi:10.1371/journal.pgen.1012092)
Supplement: S6 Table — (XLSX) [file pgen.1012092.s022.xlsx]

## Sheet: S6_Table
Supporting Table of Water Loss Rate Data in Fig 2F
time (min)	col-0				OE-CAP1#23				OE-CAP1#18				OE-CAP1#39
0	0	0	0	0	0	0	0	0	0	0	0	0	0	0	0	0
30	26.2411	21.0227	20.794	21.0526	31.3119	26.4205	26.1209	22.8175	28.3312	33.3333	19.6078	34.7722	28.4146	26.6667	28.7599	30.4124
120	37.234	35.6061	34.9716	36.4662	45.297	37.5	38.9864	35.119	42.9495	45.1282	42.577	41.9664	40.3659	39.3103	42.4802	41.7526
180	48.3452	47.3485	51.7958	48.8722	57.797	51.7045	50.6823	48.0159	55.4981	55.8974	54.3417	54.1966	51.2195	48.2759	54.3536	50.5155
270	57.565	55.8712	60.3025	65.4135	71.6584	64.4886	66.8616	58.3333	64.5537	59.4872	67.507	63.5492	59.878	59.5402	65.4354	63.1443
