# Supplementary material for: The RCAR12-CAP1-OST1 module controls ABA-mediated stomatal closure in Arabidopsis
Source: PLoS Genet. 2026 Apr 28;22(4):e1012092. doi: 10.1371/journal.pgen.1012092 (PMC13123957; doi:10.1371/journal.pgen.1012092)
Supplement: S7 Table — (XLSX) [file pgen.1012092.s023.xlsx]

## Sheet: S7_Table
Supporting Table of Stomatal Closure Data in Fig 2G
Mock				ABA
	OE-CAP1				OE-CAP1
Col-0	#23	#18	#39	Col-0	#23	#18	#39
0.597581	0.602101	0.607878	0.590978	0.297079	0.486309	0.50741	0.502532
0.565938	0.7071	0.461652	0.644991	0.258537	0.546512	0.474359	0.577586
0.563548	0.660441	0.61294	0.698569	0.293269	0.457778	0.430493	0.529412
0.553637	0.473684	0.578666	0.632453	0.357143	0.555556	0.521212	0.578571
0.60872	0.620207	0.637363	0.520667	0.265432	0.463768	0.544643	0.525862
0.698569	0.729862	0.648131	0.486583	0.270833	0.5	0.475248	0.559524
0.707149	0.620154	0.587279	0.622834	0.301653	0.553191	0.449057	0.538462
0.714286	0.651909	0.660441	0.530319	0.381974	0.497006	0.461111	0.45679
0.586813	0.725692	0.563095	0.493178	0.271429	0.544118	0.484848	0.482759
0.592697	0.515814	0.530182	0.522688	0.366667	0.546012	0.412088	0.530612
0.579258	0.575857	0.546021	0.587544	0.285714	0.436975	0.580488	0.448276
0.49174	0.548329	0.630267	0.6403	0.364583	0.46	0.406897	0.588235
0.620207	0.584215	0.574222	0.651959	0.351064	0.452555	0.573684	0.588608
0.471433	0.61503	0.703581	0.588318	0.229167	0.542373	0.570776	0.5625
0.591026	0.6	0.526237	0.587195	0.351351	0.544828	0.442211	0.448276
0.666667	0.613317	0.580497	0.529918	0.255034	0.494845	0.502392	0.447917
0.707137	0.600025	0.66258	0.597199	0.309524	0.472527	0.421875	0.577586
0.638168	0.618056	0.599018	0.563067	0.354067	0.532051	0.511312	0.486239
0.65079	0.587489	0.523077	0.546812	0.326829	0.536458	0.486989	0.434426
0.48169	0.499971	0.605221	0.527031	0.204301	0.577273	0.452174	0.59292
0.498718	0.64216	0.624978	0.532467	0.363636	0.583333	0.554839	0.408602
0.69188	0.656513	0.700981	0.665882	0.26	0.441176	0.5	0.495575
0.515078	0.62445	0.632471	0.535891	0.32716	0.495	0.449761	0.5
0.614667	0.643852	0.704525	0.546317	0.348684	0.5	0.539267	0.591549
0.604036	0.558541	0.554693	0.700412	0.245714	0.477419	0.570552	0.478571
0.704617	0.546317	0.555185	0.632467	0.230303	0.422857	0.427273	0.438776
0.629249	0.58217	0.594998	0.537493	0.257143	0.481013	0.566667	0.5
0.618061	0.536287	0.678363	0.542324	0.290837	0.526316	0.565611	0.412698
0.507815	0.467372	0.666667	0.592774	0.39267	0.554913	0.458515	0.496855
0.734717	0.503632	0.559059	0.662593	0.237443	0.382353	0.445498	0.452174
0.724138	0.667218	0.653152	0.663691	0.291209	0.457627	0.564103	0.416
0.507815	0.636797	0.553709	0.569963	0.237668	0.497354	0.591549	0.494681
0.620146	0.607672	0.52928	0.566374	0.245161	0.389535	0.588889	0.57485
0.736333	0.555883	0.555707	0.60987	0.336538	0.434389	0.486911	0.528662
0.54328	0.57438	0.628933	0.694472	0.212871	0.509091	0.427948	0.4
0.578636	0.679146	0.645244	0.578834	0.301587	0.522843	0.393204	0.520231
0.657599	0.667907	0.675945	0.679805	0.295597	0.423729	0.5	0.603261
0.553637	0.688997	0.580521	0.59645	0.345455	0.522581	0.59	0.414474
0.565691	0.648599	0.587234	0.56236	0.2625	0.421875	0.474104	0.487654
0.519888	0.575136	0.600924	0.608084	0.264574	0.468208	0.566667	0.472527
0.574222	0.630667	0.646599	0.591939	0.299145	0.544828	0.601156	0.444444
0.512736	0.636294	0.637326	0.611118	0.371069	0.419512	0.580808	0.496855
0.498268	0.597404	0.666667	0.596379	0.279693	0.503759	0.515695	0.617647
0.584139	0.643454	0.62445	0.70468	0.297297	0.376682	0.522843	0.412088
0.563067	0.564594	0.678374	0.486538	0.280543	0.5	0.519651	0.565854
0.684255	0.519849	0.605757	0.622921	0.32716	0.478049	0.555556	0.5
0.599018	0.573088	0.630307	0.632453	0.315436	0.468085	0.510417	0.516949
0.519888	0.605274	0.582294	0.574734	0.283721	0.5	0.561321	0.472527
0.546812	0.524659	0.592938	0.621956	0.295597	0.457447	0.598901	0.485549
0.599986	0.633242	0.60114	0.57438	0.346667	0.410811	0.407609	0.526316
0.58121	0.566346	0.61503	0.481664	0.212291	0.430851	0.533333	0.446667
