# Supplementary material for: The RCAR12-CAP1-OST1 module controls ABA-mediated stomatal closure in Arabidopsis
Source: PLoS Genet. 2026 Apr 28;22(4):e1012092. doi: 10.1371/journal.pgen.1012092 (PMC13123957; doi:10.1371/journal.pgen.1012092)
Supplement: S8 Table — (XLSX) [file pgen.1012092.s024.xlsx]

## Sheet: S8_Table
Supporting Table of Average Fluorescence Data in Fig 3B
	CK			LatA
Col-0	36.6497	36.626	35.3276	22.8676	24.9603	22.9185
cap1-1	43.8297	41.9104	43.3983	39.3204	43.3776	36.6778
OE-CAP1	25.0484	21.1407	23.3209	16.5136	19.307	15.947
