# Supplementary material for: The RCAR12-CAP1-OST1 module controls ABA-mediated stomatal closure in Arabidopsis
Source: PLoS Genet. 2026 Apr 28;22(4):e1012092. doi: 10.1371/journal.pgen.1012092 (PMC13123957; doi:10.1371/journal.pgen.1012092)
Supplement: S9 Table — (XLSX) [file pgen.1012092.s025.xlsx]

## Sheet: S9_Table
Supporting Table of Skewness Data in Fig 3C
		Col-0	cap1-1	OE-CAP1
		0.867182	0.942857	0.469583
		0.872597	1.00434	0.638012
		0.913962	1.02462	0.696504
