# Supplementary material for: The RCAR12-CAP1-OST1 module controls ABA-mediated stomatal closure in Arabidopsis
Source: PLoS Genet. 2026 Apr 28;22(4):e1012092. doi: 10.1371/journal.pgen.1012092 (PMC13123957; doi:10.1371/journal.pgen.1012092)
Supplement: S10 Table — (XLSX) [file pgen.1012092.s026.xlsx]

## Sheet: S10_Table
Supporting Table of Population Data in Fig 3E
	TypeⅠ(%)			TypeⅡ(%)			TypeⅢ(%)
Col-0 0h ABA	54	50	50	31	36	30	15	14	20
Col-0 1h ABA	18	15	12	45	44	44	38	41	44
Col-0 3h ABA	3	2	3	40	40	42	58	58	57
cap1-1 0h ABA	54	63	62	32	29	30	14	9	8
cap1-1 1h ABA	12	20	15	52	53	54	36	27	31
cap1-1 3h ABA	2	0	0	35	38	37	63	62	63
OE-CAP1 0h ABA	43	48	47	43	42	41	13	9	11
OE-CAP1 1h ABA	19	21	15	50	53	51	31	26	34
OE-CAP1 3h ABA	4	3	2	62	70	71	33	27	27
