# Supplementary material for: The RCAR12-CAP1-OST1 module controls ABA-mediated stomatal closure in Arabidopsis
Source: PLoS Genet. 2026 Apr 28;22(4):e1012092. doi: 10.1371/journal.pgen.1012092 (PMC13123957; doi:10.1371/journal.pgen.1012092)
Supplement: S11 Table — (XLSX) [file pgen.1012092.s027.xlsx]

## Sheet: S11_Table
Supporting Table of Stomatal Closure Data in Fig 3F
Mock					ABA					Jasp					ABA+Jasp
Col-0	cap1-1	OE-CAP1 #23	OE-CAP1 #18	OE-CAP1 #39	Col-0	cap1-1	OE-CAP1 #23	OE-CAP1 #18	OE-CAP1 #39	Col-0	cap1-1	OE-CAP1 #23	OE-CAP1 #18	OE-CAP1 #39	Col-0	cap1-1	OE-CAP1 #23	OE-CAP1 #18	OE-CAP1 #39
0.72	0.766667	0.698347	0.590269	0.532647	0.394161	0.376623	0.609023	0.484268	0.536851	0.766667	0.717949	0.759162	0.590269	0.685632	0.368932	0.354839	0.363636	0.285388	0.368846
0.716814	0.75	0.696335	0.524535	0.554693	0.393939	0.372973	0.605442	0.49396	0.521536	0.75625	0.715116	0.754386	0.602734	0.648563	0.359223	0.35	0.319372	0.355478	0.223614
0.69697	0.75	0.684783	0.580334	0.548527	0.38806	0.368932	0.592	0.548797	0.624229	0.733766	0.709459	0.74026	0.70406	0.65158	0.354067	0.348315	0.282723	0.279501	0.304859
0.689922	0.741259	0.682692	0.626929	0.685298	0.383648	0.367232	0.583815	0.605757	0.439465	0.72956	0.704348	0.740157	0.517347	0.632469	0.352601	0.339869	0.281046	0.312377	0.373672
0.689922	0.727848	0.670732	0.542338	0.669696	0.377483	0.359091	0.582278	0.372689	0.456082	0.683616	0.70303	0.732484	0.524535	0.632453	0.351852	0.337662	0.336898	0.222142	0.298397
0.686957	0.722973	0.669173	0.648563	0.496706	0.376623	0.358209	0.580645	0.581299	0.465363	0.678322	0.698795	0.724138	0.620154	0.640199	0.348066	0.333333	0.322034	0.239826	0.321073
0.68595	0.716667	0.664706	0.602342	0.602352	0.375	0.353846	0.571429	0.430714	0.424268	0.675824	0.689922	0.714286	0.606279	0.620187	0.347418	0.328671	0.285714	0.295372	0.232483
0.666667	0.689922	0.655738	0.651163	0.675833	0.372881	0.351955	0.570588	0.41348	0.563067	0.671233	0.683333	0.702899	0.711063	0.519076	0.343066	0.327869	0.293785	0.342997	0.393329
0.649573	0.6875	0.652439	0.659764	0.625	0.370787	0.346734	0.56962	0.47591	0.402597	0.663866	0.675	0.701389	0.536673	0.575374	0.34127	0.325581	0.312139	0.270141	0.217184
0.646018	0.685039	0.628205	0.5657	0.571429	0.37013	0.337349	0.560976	0.477677	0.438512	0.66	0.646667	0.696296	0.727626	0.639797	0.331361	0.324607	0.287805	0.285714	0.239826
0.644928	0.684524	0.612565	0.511359	0.686512	0.367232	0.337017	0.556391	0.55516	0.502901	0.659459	0.636364	0.695238	0.639797	0.657231	0.328125	0.32287	0.296804	0.271601	0.29462
0.625767	0.68254	0.6125	0.653693	0.565949	0.362637	0.336585	0.552846	0.4574	0.5	0.657143	0.636364	0.684615	0.709517	0.667907	0.326667	0.314103	0.363636	0.282841	0.233885
0.623077	0.679558	0.607527	0.620194	0.563067	0.362637	0.333333	0.550239	0.460166	0.463366	0.655405	0.635036	0.674556	0.618346	0.606279	0.325203	0.313953	0.25	0.236738	0.336338
0.622093	0.669231	0.605839	0.554693	0.613608	0.357542	0.333333	0.546012	0.42603	0.544097	0.649123	0.626984	0.673469	0.699913	0.585846	0.317972	0.311377	0.376238	0.235691	0.32978
0.613793	0.666667	0.602564	0.671716	0.532198	0.355932	0.333333	0.542169	0.549313	0.399989	0.641026	0.625806	0.670968	0.640205	0.482596	0.313364	0.305389	0.378947	0.266778	0.216572
0.613333	0.666667	0.601852	0.664112	0.603969	0.355828	0.331361	0.541935	0.51988	0.573467	0.638462	0.623077	0.668831	0.648563	0.566374	0.312796	0.304965	0.263598	0.20615	0.313226
0.610063	0.664773	0.596491	0.630267	0.617626	0.355422	0.329032	0.540373	0.383809	0.473428	0.633987	0.608392	0.666667	0.615385	0.59681	0.311475	0.304	0.333333	0.294175	0.298133
0.608	0.663636	0.589744	0.542299	0.521536	0.354037	0.329004	0.533742	0.460979	0.5	0.633987	0.606061	0.633987	0.707114	0.667218	0.311258	0.303448	0.236434	0.283809	0.36328
0.605839	0.657343	0.587838	0.602103	0.619003	0.350254	0.328889	0.526667		0.575374	0.632258	0.605263	0.627907	0.589275	0.601641	0.310127	0.303191	0.325203	0.361423	0.330794
0.602484	0.635838	0.587629	0.632434	0.554697	0.349693	0.327684	0.525	0.445144	0.403097	0.619883	0.604396	0.619512	0.533333	0.5657	0.308901	0.3	0.324022	0.25607	0.249986
0.597938	0.627273	0.587302	0.543214	0.6403	0.337278	0.327014	0.522581	0.535274	0.4618	0.614035	0.603093	0.619355	0.460439	0.563025	0.307317	0.3	0.36478	0.340111	0.392231
0.597222	0.610063	0.584112	0.6	0.664341	0.335106	0.325843	0.521127	0.512321	0.411574	0.613636	0.597826	0.619048	0.515078	0.508451	0.304147	0.296296	0.252427	0.224878	0.236086
0.595745	0.608	0.577922	0.596989	0.70468	0.333333	0.322034	0.517483	0.435363	0.391088	0.610465	0.595092	0.614815	0.499969	0.622834	0.302703	0.295597	0.296117	0.290157	0.338561
0.595092	0.605839	0.576471	0.536673	0.666636	0.331034	0.314433	0.515957	0.380046	0.471433	0.610169	0.593548	0.613793	0.662666	0.531178	0.302083	0.294118	0.311688	0.25607	0.253511
0.591716	0.598425	0.576159	0.590269	0.506542	0.327044	0.305263	0.515873	0.58925	0.477941	0.603306	0.590361	0.609589	0.621956	0.566845	0.301587	0.288889	0.367742	0.280836	0.328803
0.583333	0.597765	0.573643	0.632453	0.667187	0.326923	0.304813	0.514451	0.441721	0.605757	0.601626	0.589888	0.601399	0.553987	0.549521	0.298969	0.283133	0.295455	0.23011	0.291543
0.582677	0.595238	0.571429	0.632473	0.629353	0.324468	0.302083	0.512563	0.543232	0.455298	0.601227	0.588235	0.596859	0.502057	0.599986	0.297561	0.281106	0.311475	0.254985	0.278828
0.580357	0.595092	0.570652	0.545449	0.575499	0.324022	0.302041	0.505814	0.400038	0.530182	0.601227	0.586387	0.595041	0.570085	0.5	0.294872	0.279762	0.34	0.277346	0.368846
0.577922	0.589474	0.570248	0.674528	0.622841	0.323944	0.301282	0.493976	0.472286	0.59017	0.588235	0.583815	0.587444	0.54236	0.751662	0.293785	0.278107	0.237113	0.350843	0.334547
0.573427	0.5875	0.567686	0.646778	0.7211	0.323944	0.301075	0.493506	0.412222	0.491555	0.58794	0.578947	0.582734	0.511359	0.578636	0.293103	0.276995	0.337662	0.242567	0.306796
0.564885	0.580247	0.565217	0.633739	0.637352	0.322034	0.301075	0.493151	0.626444	0.424701	0.586364	0.578616	0.58046	0.606328	0.5	0.292237	0.273438	0.284722	0.370611	0.325955
0.564885	0.578616	0.549708	0.632411	0.7	0.322034	0.3	0.492424	0.369422	0.499972	0.58	0.576687	0.580247	0.628189	0.573467	0.291971	0.272222	0.294931	0.361603	0.223615
0.561538	0.576923	0.549383	0.61294	0.613557	0.318681	0.298851	0.489209	0.447204	0.46248	0.571429	0.575221	0.575758	0.51129	0.596673	0.290816	0.263473	0.285211	0.246614	0.236242
0.561404	0.570588	0.547297	0.542311	0.60987	0.317597	0.290749	0.488722	0.469772	0.513935	0.566265	0.573964	0.573964	0.677791	0.749798	0.287293	0.262821	0.237209	0.383519	0.248062
0.560606	0.570588	0.546218	0.647059	0.544097	0.315508	0.290323	0.481481	0.473428	0.574734	0.564935	0.569832	0.573333	0.687167	0.549733	0.283582	0.259259	0.263598	0.28284	0.300821
0.558621	0.568627	0.544	0.567619	0.57952	0.31401	0.29	0.480519	0.495265	0.512139	0.564815	0.566265	0.570588	0.624668	0.653693	0.28169	0.258242	0.275132	0.336714	0.32108
0.554745	0.567568	0.541237	0.523077	0.5625	0.311258	0.284644	0.480198	0.512139	0.479759	0.562814	0.560976	0.570093	0.653061	0.636294	0.28125	0.255435	0.367232	0.281587	0.21411
0.552239	0.566434	0.53719	0.60987	0.523019	0.309783	0.278539	0.478723	0.477941	0.556238	0.560345	0.555556	0.564516	0.709231	0.73923	0.281046	0.254658	0.295082	0.236601	0.318161
0.544828	0.566038	0.531579	0.638512	0.51138	0.308108	0.272727	0.473684	0.52458	0.503875	0.557576	0.554348	0.564103	0.735766	0.57554	0.28022	0.252252	0.266667	0.31563	0.296022
0.541667	0.565789	0.529412	0.618048	0.546756	0.29927	0.271889	0.466216	0.565227	0.415213	0.557471	0.553191	0.563758	0.583944	0.606328	0.278912	0.25	0.344086	0.36817	0.33742
0.530769	0.563291	0.524324	0.553486	0.521224	0.298701	0.271028	0.465909	0.5	0.588475	0.556818	0.552795	0.56129	0.72431	0.59645	0.277512	0.246988	0.282609	0.328876	0.362174
0.529412	0.561905	0.524138	0.681883	0.653044	0.294964	0.26875	0.457627	0.477612	0.530319	0.556701	0.548223	0.547826	0.696517	0.523817	0.27451	0.246914	0.311224	0.268784	0.327443
0.529032	0.560976	0.524096	0.588318	0.678363	0.293785	0.263441	0.455	0.542324	0.496219	0.55102	0.547297	0.54023	0.724328	0.553076	0.271676	0.246231	0.236181	0.228069	0.34403
0.528455	0.555046	0.518072	0.707073	0.588351	0.291971	0.261438	0.441315	0.428718	0.55516	0.548117	0.546012	0.536364	0.620164	0.559007	0.268657	0.245	0.270833	0.260768	0.243231
0.526667	0.553846	0.517857	0.5	0.678363	0.290503	0.255319	0.441026	0.46422	0.535355	0.547619	0.542714	0.532895	0.587195	0.636364	0.267442	0.238462	0.321782	0.259943	0.371395
0.517857	0.552632	0.517588	0.546812	0.552163	0.290123	0.246988	0.439394	0.498718	0.544097	0.540541	0.538071	0.532544	0.61267	0.633242	0.265306	0.238095	0.253676	0.242532	0.304172
0.517857	0.548387	0.509091	0.560924	0.498163	0.29	0.24569	0.432749	0.493909	0.433386	0.539007	0.535484	0.532374	0.533457	0.615385	0.263959	0.238095	0.266968	0.323386	0.245146
0.517857	0.538462	0.502203	0.690295	0.651959	0.289773	0.233918	0.432624	0.601641	0.480908	0.539007	0.534161	0.526786	0.697399	0.467923	0.263636	0.238095	0.337662	0.272451	0.289637
0.517007	0.533981	0.49635	0.574222	0.633771	0.288889	0.229885	0.428571	0.481743	0.392556	0.537445	0.533333	0.525773	0.651959	0.677341	0.263636	0.233533	0.271028	0.271601	0.252394
0.513514	0.525547	0.489362	0.511359	0.6403	0.286667	0.202381	0.418079	0.460954	0.502274	0.531401	0.527174	0.522727	0.565691	0.692308	0.262673	0.233333	0.301676	0.335873	0.295372
0.511811	0.518717			0.63243	0.407035	0.284024	0.416058	0.526118	0.440389	0.52809	0.525974	0.515873	0.667007	0.591176	0.260274	0.231818	0.306604	0.253711	0.262255
0.507692	0.518519				0.406863	0.282723	0.409639	0.429104	0.434595	0.525	0.523179	0.511628	0.681146	0.571112	0.260204	0.231214	0.36747	0.259943	0.342997
0.507692	0.517857				0.406417	0.278912	0.399177	0.46248	0.433215	0.524324	0.521277	0.511111	0.537467	0.537493	0.255319	0.230263	0.295597	0.198973	0.242529
0.50641	0.513966				0.403509	0.277778	0.396226	0.583289	0.579001	0.521212	0.521277	0.502488	0.700981	0.629249	0.252941	0.225225	0.267081	0.321243	0.293745
0.503448	0.510526				0.402174	0.275641	0.393103	0.570808	0.598389	0.519685	0.51087	0.5	0.548329	0.651959	0.251282	0.225131	0.268421	0.255669	0.392556
0.5	0.505495				0.401235	0.272251	0.391566	0.468684	0.500873	0.519337	0.504274	0.5	0.651945	0.606279	0.25	0.224719	0.28934	0.313222	0.294118
0.5	0.496933				0.399015	0.269663	0.391304	0.441746	0.554284	0.512821	0.502825	0.5	0.675468	0.634602	0.25	0.221154	0.286667	0.347503	0.307144
0.5	0.491979				0.381215	0.268519	0.386667	0.565691	0.452689	0.51	0.5	0.489796	0.591939	0.624668	0.243243	0.220721	0.326633	0.279428	0.295865
0.496552	0.485876				0.378995	0.268421	0.380645	0.481743	0.460439	0.503106	0.497207	0.483333	0.738783	0.563095	0.242152	0.220183	0.233918	0.345488	0.24253
0.465409	0.480198					0.248555	0.379562	0.558856	0.424803	0.5	0.489209	0.475524	0.724407	0.729428	0.236364	0.212435	0.289216	0.221123	0.36328
