# Supplementary material for: The RCAR12-CAP1-OST1 module controls ABA-mediated stomatal closure in Arabidopsis
Source: PLoS Genet. 2026 Apr 28;22(4):e1012092. doi: 10.1371/journal.pgen.1012092 (PMC13123957; doi:10.1371/journal.pgen.1012092)
Supplement: S12 Table — (XLSX) [file pgen.1012092.s028.xlsx]

## Sheet: S12_Table
Supporting Table of Relative LUC activity Data in Fig 4B
①	②	③	④	⑤	⑥
0	0	100	10.2	0	0
0	0	100	20.1	0	0
0	0	100	5.547	0	0
0	0	100	25.32	0	0
p-Value			<0.001
