# Supplementary material for: The RCAR12-CAP1-OST1 module controls ABA-mediated stomatal closure in Arabidopsis
Source: PLoS Genet. 2026 Apr 28;22(4):e1012092. doi: 10.1371/journal.pgen.1012092 (PMC13123957; doi:10.1371/journal.pgen.1012092)
Supplement: S13 Table — (XLSX) [file pgen.1012092.s029.xlsx]

## Sheet: S13_Table
Supporting Table of Length of F-actin Data in Fig 4F
F-actin	F-actin+ABA	F-actin+ADF	F-actin+ADF+CAP1	F-actin+ADF+CAP1+R12	F-actin+ADF+CAP1+R12+ABA
6.233	4.97	0.648	0.668	0.839	1.856
5.658	3.753	0.472	0.573	1.306	1.598
4.952	3.967	0.573	0.81	2.029	2.656
2.74	4.163	0.413	0.256	0.826	0.627
6.354	3.579	0.733	0.413	0.344	2.118
2.109	4.45	0.617	0.229	0.894	0.548
5.238	5.783	0.324	0.81	0.344	0.84
6.533	5.275	0.229	0.256	1.134	0.456
7.416	4.24	0.229	0.668	0.472	0.215
4.009	5.292	2.065	1.056	1.466	0.775
5.39	3.75	1.695	0.81	1.792	0.538
2.083	2.502	0.81	0.362	0.512	0.962
5.41	6.043	1.12	0.81	0.724	0.654
6.457	7.224	0.196	0.413	0.668	0.24
1.99	3.149	0.573	0.501	0.584	0.608
7.404	3.125	0.139	0.556	0.826	0.548
1.127	5.893	0.278	0.573	0.972	0.443
8.046	6.662	0.589	0.417	2.029	0.34
5.381	3.815	0.621	0.439	2.282	0.34
4.484	3.38	1.496	0.196	2.722	0.24
3.835	4.527	0.501	0.501	0.512	0.68
5.411	4.336	0.786	0.393	0.733	0.548
2.933	7.45	2.485	0.694	0.617	0.388
4.788	4.002	0.556	0.621	0.826	0.68
2.094	3.31	0.889	0.472	0.512	0.304
2.076	8.458	0.573	0.362	0.648	0.443
4.96	3.566	0.932	0.617	0.584	0.323
4.48	3.534	0.573	0.617	0.573	1.254
6.882	9.969	0.748	0.584	0.872	0.323
4.252	3.854	3.437	0.344	0.768	0.24
3.078	2.329	1.667	0.162	1.031	0.43
4.638	9.848	0.978	0.362	0.733	0.304
5.417	4.295	1.239	0.362	0.512	1.505
4.474	3.877	1.792	0.256	0.573	1.064
3.335	2.874	1.217	0.256	0.486	1.33
5.087	3.261	1.667	0.362	0.724	1.202
4.139	3.96	1.416	0.362	0.472	1.143
2.75	4.638	2.511	0.472	0.512	1.613
4.272	4.415	1.128	0.486	0.733	0.867
6.099	3.469	1.128	0.512	0.458	0.538
5.48	4.723	1.179	0.458	0.733	1.881
4.883	8.879	1.558	0.413	1.558	1.188
4.545	6.895	1.792	0.668	0.724	0.645
3.756	2.979	1.233	0.472	1.595	0.974
2.749	2.341	1.889	0.344	0.978	0.34
7.942	5.823	2.048	0.413	0.668	0.24
4.25	6.011	2.161	0.344	0.826	0.34
6.385	7.763	2.336	0.256	0.584	0.538
15.35	3.189	1.379	0.324	0.472	0.481
3.395	3.209	1.591	0.458	0.573	0.548
4.643	9.615	2.304	0.256	1.145	1.435
5.501	2.815	1.398	0.115	0.617	1.347
3.784	2.35	1.628	0.472	1.493	0.388
9.956	6.563	2	0.486	2.048	2.054
3.363	2.168	2.522	0.344	0.802	1.447
5.9	6.3	1.024	0.256	2.003	0.304
6.736	8.849	2.883	0.584	1.08	0.775
5.53	7.085	1.651	0.362	1.384	0.548
4.499	4.346	0.81	0.256	0.697	0.456
5.3	5.338	0.872	0.344	0.894	1.075
3.092	2.375	1.398	0.472	1.28	0.388
4.35	6.395	1.667	0.472	0.768	1.68
3.042	6.304	1.024	0.584	2.361	0.215
4.879	7.45	2.003	0.229	0.834	0.43
4.662	2.137	1.024	0.256	1.217	0.215
5.395	3.587	2.611	0.458	0.985	0.24
7.028	6.525	1.947	0.413	1.233	0.152
4.906	1.992	1.306	0.458	0.81	0.24
8.22	2.285	1.591	0.256	0.923	0.304
5.998	4.25	1.811	0.324	0.916	0.215
7.783	8.888	1.603	0.344	1.239	0.108
3.391	4.892	0.81	0.486	0.81	0.323
3.168	4.184	0.81	0.344	0.724	1.313
3.366	6.415	0.697	0.362	1.168	0.43
7.865	6.273	0.668	0.413	1.26	0.456
5.525	7.073	2.407	0.362	1.379	0.388
4.121	4.613	2.074	0.324	0.978	0.215
2.688	5.225	1.846	0.256	1.528	0.34
3.977	1.417	1.056	0.486	0.985	0.538
7.69	5.6	1.056	0.413	1.26	0.304
3.327	3.856	0.768	0.573	0.573	0.481
7.85	7.781	3.841	0.458	1.335	0.43
6.566	9.216	0.81	0.413	1.379	0.304
6.591	7.009	0.81	0.256	0.923	0.43
3.86	7.268	1.628	0.668	0.923	0.443
5.061	3.802	2.919	0.648	1.217	0.388
4.897	5.068	1.506	0.648	1.179	0.34
3.592	5.71	4.179	0.472	0.985	0.323
7.706	8.874	2.955	0.458	0.472	0.388
2.658	2.874	1.718	0.344	0.573	0.388
8.155	4.87	1.628	0.668	2.833	0.538
3.127	3.134	0.733	0.923	1.168	0.443
6.095	2.726	0.668	0.978	1.134	0.443
4.82	5.941	0.923	0.573	0.81	0.608
4.335	6.547	2.039	0.826	1.28	0.443
4.779	3.865	0.826	0.324	0.687	0.323
2.742	4.282	2.35	0.486	1.056	0.108
3.646	4.193	3.279	0.584	1.384	0.721
8.942	2.062	2.29	0.362	0.724	0.68
6.064	5	3.012	0.458	1.056	0.579
3.888	6.444	1.265	0.256	1.28	0.84
3.856	7.967	1.957	0.344	1.466	0.538
9.392	4.779	1.056	0.413	0.978	0.688
2.924	6.029	0.826	0.344	0.834	0.456
3.34	5.742	1.233	0.362	1.024	0.645
2.95	6.215	0.826	0.413	0.697	0.688
2.656	4.31	0.872	0.668	0.697	0.538
2.329	3.663	1.086	0.512	0.985	0.579
7.933	4.147	4.167	0.324	1.134	0.627
6.25	7.516	1.584	0.324	0.923	0.43
3.125	5.526	1.28	0.486	0.697	0.443
9.924	3.718	1.502	0.617	1.217	0.538
5.594	4.347	0.982	0.115	1.168	0.481
9.902	4.485	2.863	0.512	1.239	1.313
7.804	9.277	1.28	0.872	0.573	0.688
6.252	3.949	0.81	0.512	1.28	0.538
7.743	3.82	1.62	0.413	0.978	0.867
5.418	3.439	1.626	0.362	0.81	0.481
7.05	6.636	1.145	0.458	1.28	0.388
4.569	4.751	1.853	0.229	1.031	0.323
4.978	5.946	1.058	0.115	1.416	0.43
4.295	4.01	2.088	0.256	1.466	1.202
7.087	4.127	0.81	0.617	1.168	0.388
8.615	4.523	1.058	0.324	2.53	0.481
5.96	5.823	1.002	0.413	1.466	0.24
7.882	8.835	1.43	0.324	1.34	0.783
3.229	2.221	1.811	0.697	0.916	0.481
4.626	5.234	2.328	0.162	0.668	0.753
6.181	3.616	1.085	0.362	1.086	0.538
4.052	4.922	1.085	0.584	1.528	0.688
6.627	5.537	2.504	0.256	0.725	0.481
4.638	2.965	1.28	0.458	0.834	0.34
4.655	3.294	2.426	0.229	1.056	0.645
4.688	5.406	3.859	0.584	1.239	0.34
2.604	2.82	1.863	0.256	0.894	0.688
4.004	3.064	1.002	0.115	1.024	0.443
3.646	4.827	1.058	0.512	1.196	0.481
6.986	6.104	1.806	0.362	0.985	0.456
5.684	8.775	0.833	0.668	0.733	0.688
2.394	4.509	1.28	0.256	0.826	0.24
2.094	6.127	3.056	0.768	1.179	0.538
3.692	5.842	2.064	0.733	1.506	0.388
3.289	5.649	2.634	0.324	1.506	1.295
6.68	6.791	2.616	0.512	0.894	0.76
2.426	4.121	0.81	0.501	1.217	0.538
5.841	7.421	0.617	0.229	1.26	0.24
3.592	5.393	1.306	0.229	1.056	0.538
7.708	5.486	1.466	0.344	0.985	0.443
4.519	5.765	1.691	0.362	1.28	1.014
5.672	9.531	1.85	0	1.128	1.494
1.417	2.577	1.128	0.162	0.81	1.123
2.688	5.333	1.024	0.115	0.872	0.912
2.329	7.481	1.08	0.413	1.056	0.579
2.874	2.322	1.398	0.617	1.056	1.54
3.75	7.939	1.145	0.733	0.697	0.538
2.109	3.315	1.748	0.256	0.697	0.443
2.726	4.419	2.203	0.768	1.628	0.304
2.137	5.022	0.81	0.512	0.916	0.867
2.062	2.458	2.003	0.413	1.134	0.443
3.042	5.029	0.768	0.512	1.024	0.43
7.967	4.682	1.466	0.584	1.233	1.402
2.656	2.985	2.448	0.324	0.733	0.775
2.375	5.969	1.558	0.344	1.086	1.645
3.189	5.3	0.978	0.413	1.466	1.414
6.563	4.914	2.173	0.584	1.08	1.295
6.895	4.062	1.134	0.472	1.134	1.641
6.233	5.973	1.651	0.362	0.923	0.538
2.933	7.661	2.29	0.362	1.28	1.143
5.238	6.532	0.872	0.324	1.265	1.014
5.501	4.836	1.217	0.872	1.435	0.76
3.815		1.306	0.573	2.767	0.481
3.134		1.168	0.162	1.08	0.538
2.329		1.196	0.413	1.08	0.86
3.366		1.335	0.458	0.802	0.925
3.149		0.972	0.362	1.196	1.123
1.99		1.628	0.668	1.056	0.443
2.985		1.024	0.362	0.923	0.968
4.613		1.239	0.697	1.128	0.919
2.168		2.973	0.413	2.511	3.811
1.417		2.656	0.472	1.179	1.064
2.604		1.628	0.512	1.056	1.551
2.076		1.864	0.413	1.528	0.323
1.417		1.134	0.486	0.985	0.84
2.285		1.895	0.472	1.217	1.764
1.127		1.591	0.362	2.105	3.096
2.95		1.398	0.256	1.379	0.688
3.229		1.64	0.256	0.944	1.443
3.82		1.528	0.229	1.393	1.014
2.341		3.368	0.512	1.242	0.867
2.094		0.894	0.362	1.74	0.962
2.577		2.111	0.256	2.022	0.43
3.616		1.977	0.501	0.932	0.721
3.289		3.383	0.278	1.375	0.608
4.883		1.836	0.278	1.28	0.867
2.74		1.217	0.501	1.695	0.654
5.6		1.628	0.556	1.502	0.43
5.39		2.644	0.139	1.085	2.598
6.25		0.768	0.501	1.12	0.456
5.225		0.81	0.439	0.786	0.304
3.078		1.466	0.708	1.74	0.388
					0.443
					0.538
					1.443
					1.724
					2
					1.85
					0.43
					2.895
					2.237
					0.688
					0.654
					1.402
					1.598
					0.443
					2.737
					0.443
					0.456
					0.388
					0.627
					0.304
					0.721
					0.323
					0.34
					2.804
					1.734
					1.78
					3.177
					0.43
					1.463
					0.43
					0.654
					0.627
					0.388
					0.775
					2.268
					1.831
					1.299
					0.34
					0.388
					0.24
					1.064
					0.919
					0.538
					0.76
					0.456
					0.304
					0.68
					2.164
					0.84
					0.548
