# Supplementary material for: The RCAR12-CAP1-OST1 module controls ABA-mediated stomatal closure in Arabidopsis
Source: PLoS Genet. 2026 Apr 28;22(4):e1012092. doi: 10.1371/journal.pgen.1012092 (PMC13123957; doi:10.1371/journal.pgen.1012092)
Supplement: S14 Table — (XLSX) [file pgen.1012092.s030.xlsx]

## Sheet: S14_Table
Supporting Table of Fluorescene intensity Data in Fig 4G
	ADF4			ADF4+CAP1			ADF4+CAP1+RCAR12			ADF4+CAP1+RCAR12+ABA
time (min)	Repeat 1	Repeat 2	Repeat 3	Repeat 1	Repeat 2	Repeat 3	Repeat 1	Repeat 2	Repeat 3	Repeat 1	Repeat 2	Repeat 3
0	1	1.03538	0.961233	1	0.99834	1.03078	1	1.02082	1.00166	1	1.00089	0.989654
1	0.82911	0.836437	0.832961	0.785612	0.774462	0.743703	0.804733	0.812954	0.799352	0.947898	0.948634	0.952832
2	0.815532	0.799814	0.788932	0.490825	0.497997	0.499346	0.631321	0.638775	0.627984	0.794352	0.82911	0.760301
3	0.739548	0.699969	0.699969	0.511881	0.510996	0.514552	0.540155	0.539901	0.550378	0.668289	0.657991	0.653946
4	0.667199	0.659813	0.677447	0.492472	0.49395	0.498488	0.505754	0.502007	0.495931	0.606392	0.609538	0.604061
5	0.647142	0.651401	0.650598	0.494975	0.493436	0.49107	0.508442	0.519285	0.514552	0.593449	0.619447	0.593924
6	0.618663	0.61907	0.607747	0.490764	0.490383	0.491633	0.50111	0.500458	0.517584	0.598847	0.598518	0.597712
7	0.593517	0.60174	0.583711	0.489482	0.488409	0.489808	0.501232	0.505968	0.503761	0.598295	0.599323	0.596229
8	0.569946	0.561928	0.559804	0.486369	0.485346	0.488512	0.494511	0.49582	0.495268	0.588296	0.586903	0.582028
9	0.562614	0.569073	0.530488	0.481609	0.483848	0.485801	0.490967	0.49107	0.492175	0.593694	0.599072	0.591912
10	0.554494	0.551218	0.551706	0.480693	0.480661	0.4824	0.490783	0.483115	0.494495	0.596638	0.596107	0.591796
11	0.545041	0.547989	0.550113	0.481059	0.47924	0.479163	0.495183	0.487203	0.487755	0.598479	0.591462	0.592116
12	0.537285	0.526533	0.536444	0.474712	0.476721	0.475271	0.488461	0.489086	0.484354	0.594001	0.594601	0.593604
13	0.525409	0.522032	0.524957	0.477703	0.477481	0.478254	0.489317	0.489808	0.487286	0.595841	0.595172	0.596665
14	0.511412	0.510996	0.51308	0.477825	0.477989	0.478637	0.485773	0.485214	0.485748	0.597252	0.597782	0.595129
15	0.503717	0.509034	0.507194	0.477214	0.477103	0.474341	0.488767	0.480771	0.481679	0.591117	0.59191	0.589814
16	0.500444	0.500818	0.508548	0.470318	0.470081	0.471989	0.484734	0.481127	0.482563	0.591854	0.587315	0.591013
17	0.485114	0.480003	0.489367	0.463848	0.465847	0.469652	0.478685	0.481348	0.479912	0.588418	0.588648	0.58824
18	0.483357	0.485838	0.486327	0.467327	0.463822	0.463364	0.472208	0.47321	0.472905	0.582774	0.589834	0.584852
19	0.476207	0.477637	0.477866	0.459149	0.466112	0.45805	0.47453	0.478718	0.471109	0.578112	0.578919	0.584162
20	0.468762	0.467466	0.467952	0.452679	0.459701	0.49715	0.469886	0.466875	0.467562	0.575045	0.577708	0.575866
21	0.4673	0.464088	0.466265	0.457623	0.452054	0.452846	0.465914	0.461609	0.467486	0.576333	0.577835	0.562003
22	0.46227	0.461765	0.453461	0.430492	0.435178	0.438327	0.453694	0.455588	0.458556	0.574677	0.570066	0.57116
23	0.453424	0.442552	0.456841	0.421492	0.423921	0.426118	0.438327	0.425038	0.423655	0.572957	0.570389	0.575218
