# Supplementary material for: The RCAR12-CAP1-OST1 module controls ABA-mediated stomatal closure in Arabidopsis
Source: PLoS Genet. 2026 Apr 28;22(4):e1012092. doi: 10.1371/journal.pgen.1012092 (PMC13123957; doi:10.1371/journal.pgen.1012092)
Supplement: S15 Table — (XLSX) [file pgen.1012092.s031.xlsx]

## Sheet: S15_Table
Supporting Table of CAP1 relative intensity in Fig 6B
	CAP1+ADF4+OST1	CAP1+ADF4	CAP1+ADF4+OST1K50R	CAP1+ADF4+GST	CAP1+ADF4+OST1+PPase
	0	0.986765	4.06399	0	1.72857
	0	0.993729	4.11522	0	1.73684
	0	1.01951	4.09471	0	1.73192
