# Supplementary material for: The RCAR12-CAP1-OST1 module controls ABA-mediated stomatal closure in Arabidopsis
Source: PLoS Genet. 2026 Apr 28;22(4):e1012092. doi: 10.1371/journal.pgen.1012092 (PMC13123957; doi:10.1371/journal.pgen.1012092)
Supplement: S16 Table — (XLSX) [file pgen.1012092.s032.xlsx]

## Sheet: S16_Table
Supporting Table of ADF4 Relative Intensity Data in Fig 6D
	-ABA	+ABA
	1	0.251756
	1	0.269638
	1	0.681027
	1	0.533435
