# Supplementary material for: The RCAR12-CAP1-OST1 module controls ABA-mediated stomatal closure in Arabidopsis
Source: PLoS Genet. 2026 Apr 28;22(4):e1012092. doi: 10.1371/journal.pgen.1012092 (PMC13123957; doi:10.1371/journal.pgen.1012092)
Supplement: S17 Table — (XLSX) [file pgen.1012092.s033.xlsx]

## Sheet: S17_Table
Supporting Table of Fluorescene intensity Data in Fig 6H
F-actin	CAP1+ADF4	CAP17D+ADF4
15.8214	6.21526	22.9301
10.6879	2.13239	23.2117
14.3532	2.07175	16.3191
6.32444	3.18343	7.22628
5.11294	2.36483	12.3879
9.77413	6.89237	13.5454
9.67146	1.40475	3.08655
14.7228	3.06215	2.62774
13.2957	3.27438	7.40355
11.3758	3.03183	5.82899
18.0185	6.74078	6.87174
8.31622	7.63012	20.6152
7.67967	0.990399	11.2826
13.6858	1.71804	23.2325
7.75154	0.939869	10.6778
1.76591	0.970187	18.3107
4.49692	3.61799	15.9437
5.89322	2.13239	10.6674
6.81725	2.9712	14.2857
6.32444	1.73825	11.3452
6.26283	1.26326	6.31908
5.22587	3.03183	20.7508
15.1848	1.41486	17.9249
9.85626	3.93128	6.57977
15.5134	4.14351	10
14.0144	4.19404	10.1668
10.154	2.26377	10.4588
8.15195	3.17332	8.08133
9.34292	4.36584	21.6475
6.17043	2.26377	19.5933
6.0575	2.6377	11.585
5.35934	1.56645	9.4682
8.12115	4.38605	17.6225
10.7598	4.01213	9.85401
18.7269	1.68772	14.9218
5.90349	2.50632	16.9969
14.5277	3.70894	11.4494
12.1663	2.00101	9.64546
3.56263	2.96109	11.3347
6.66324	0.990399	9.4682
20.9446	2.94088	11.6058
22.8542	3.12279	19.3535
15.7187	3.09247	16.1001
12.5154	2.38504	18.3003
9.25051	2.54674	20.8551
11.3039	1.58666	20.7404
1.72485	1.78878	21.9917
9.21971	2.46589	16.903
2.56673	2.54674	12.1585
3.44969	2.92067	12.3462
4.20945	0.939869	20.3128
18.3881	6.54876	15.8707
10.0103	3.01162	16.5798
7.81314	1.26326	15.5057
13.5934	2.52653	9.37435
17.9158	8.00404	10.6674
20.4723	4.09298	8.75912
28.1519	3.93128	15.1303
6.86858	3.9717	15.61
15.8727	1.83931	11.6475
14.7023	2.26377	8.24818
14.6612	5.05306	8.03962
13.3573	2.10207	16.0688
21.7043	0.90955	9.35349
17.0226	2.3143	10.8968
13.1314	3.49672	8.60271
5.90349	3.04194	7.24713
6.22177	2.23345	16.8613
14.0657	2.70844	5.63087
15.6674	1.4856	6.90302
19.7125	2.45579	7.09072
21.3552	2.23345	6.99687
17.0637	1.60687	13.316
23.5216	1.8191	11.3034
	5.33603	10.3024
11.961	3.61799	17.2054
22.1561	3.03183	14.025
20.9035	2.27388	14.3066
12.115	3.15311	17.3618
16.6016	6.73067	18.4359
7.38193	7.91309	16.1418
17.6181	5.68974	6.53806
14.9179	2.9712	7.68509
7.97741	2.07175	10.0626
9.36345	2.17281	6.15224
11.2731	2.25366	5.84984
21.7248	3.16321	8.84254
16.1191	5.09348	10.073
17.4127	2.61748	11.1783
20.2875	2.17281	6.8196
7.03285	5.2855	8.36288
10.2259	2.16271	6.60063
14.3635	2.45579	9.59333
16.2012	6.12431	15.6934
11.9815	1.83931	17.6017
5.84189	3.17332	6.21481
13.4189	1.51592	4.34828
6.1191	4.40627	5.53702
17.2793	2.19303	11.7101
17.6181	1.46539	11.3764
20.8727	1.69783	10.3024
12.9466	1.68772	10.2711
18.3162	3.9717	14.6611
8.99384	4.63871	10.6882
12.7823	2.69833	10.8029
11.1499	1.6473	18.561
15.8727	4.31531	24.8279
20.77	6.48813	17.1429
26.4579	2.88024	10.7925
18.8193	1.6473	15.2346
13.655	1.34411	14.5985
17.3511	1.94037	11.8561
25.8727	2.66801	8.48801
	1.04093	6.61105
	1.78878	11.8561
	1.71804	14.1397
	2.40526	11.6267
	4.33552	9.83316
	4.6286	10.2086
	1.05104	19.6038
	2.11218	11.2096
	6.07377	10.4797
	3.57756	7.19499
	3.16321	15.5266
	4.21425	6.8196
	1.68772	10.9176
	2.01112	9.56204
	3.93128	13.7748
	2.10207	12.1168
	4.86104	16.3921
	9.76251	16.5693
	2.60738	17.8936
	2.66801	21.001
	3.12279	15.2659
	7.97372	5.1512
	6.55887	7.22628
	3.01162	5.84984
		5.70386
		6.15224
		11.3869
		15.2138
		15.5474
		18.5923
