# Supplementary material for: The RCAR12-CAP1-OST1 module controls ABA-mediated stomatal closure in Arabidopsis
Source: PLoS Genet. 2026 Apr 28;22(4):e1012092. doi: 10.1371/journal.pgen.1012092 (PMC13123957; doi:10.1371/journal.pgen.1012092)
Supplement: S18 Table — (XLSX) [file pgen.1012092.s034.xlsx]

## Sheet: S18_Table
Supporting Table of Fluorescene intensity Data in Fig 6I
Time (min)	CAP1+ADF4			CAP17D+ADF4			OST1
0	1	1.07831	0.996909	1	1.06268	0.983896	1	1.07343	0.986491
1	0.659813	0.673648	0.635549	0.799814	0.784266	0.799124	0.9474	0.953824	0.969012
2	0.577708	0.576324	0.574996	0.651401	0.624857	0.610959	0.942545	0.9474	0.942545
3	0.528644	0.549992	0.545031	0.578919	0.571371	0.571613	0.937204	0.936476	0.933927
4	0.510762	0.523126	0.502519	0.568831	0.568985	0.567275	0.923245	0.925187	0.930649
5	0.410053	0.404169	0.444844	0.563786	0.563365	0.56703	0.929678	0.929193	0.927736
6	0.351481	0.326845	0.377515	0.562193	0.567682	0.569718	0.929193	0.929678	0.929557
7	0.312446	0.320608	0.306959	0.565512	0.568777	0.568698	0.925066	0.925066	0.923245
8	0.293138	0.285714	0.274316	0.559538	0.550374	0.556198	0.936597	0.936597	0.937204
9	0.254443	0.251294	0.257593	0.547989	0.551476	0.512113	0.929557	0.917958	0.918237
10	0.249869	0.253093	0.249569	0.48004	0.43272	0.407984	0.845894	0.843901	0.859117
