# Supplementary material for: The RCAR12-CAP1-OST1 module controls ABA-mediated stomatal closure in Arabidopsis
Source: PLoS Genet. 2026 Apr 28;22(4):e1012092. doi: 10.1371/journal.pgen.1012092 (PMC13123957; doi:10.1371/journal.pgen.1012092)
Supplement: S19 Table — (XLSX) [file pgen.1012092.s035.xlsx]

## Sheet: S19_Table
Supporting Table of Stomatal Closure Data in Fig 7A
Mock					ABA					Jasp					ABA+Jasp
Col-0-	ost1	OE-CAP1 #23	ost1:OE-CAP1	OE-OST1:OE-CAP1	Col-0-	ost1	OE-CAP1 #23	ost1:OE-CAP1	OE-OST1:OE-CAP1	Col-0-	ost1	OE-CAP1 #23	ost1:OE-CAP1	OE-OST1:OE-CAP1	Col-0-	ost1	OE-CAP1 #23	ost1:OE-CAP1	OE-OST1:OE-CAP1
0.38629	0.830722	0.368717	0.370121	0.476284	0.298395	0.431946	0.393077	0.511744	0.441726	0.486267	0.485468	0.618077	0.569179	0.41082	0.259722	0.52175	0.339855	0.275963	0.370113
0.356978	0.956032	0.389212	0.450119	0.434372	0.577728	0.679458	0.431071	0.378695	0.398383	0.470773	0.739135	0.707112	0.483479	0.630143	0.553481	0.285647	0.401182	0.231583	0.397951
0.335917	0.592647	0.491998	0.424823	0.648843	0.408433	0.490208	0.696413	0.364841	0.301188	0.420707	0.677094	0.571418	0.545023	0.382843	0.349215	0.423413	0.322981	0.405034	0.45796
0.357346	0.475868	0.534298	0.402641	0.488497	0.380908	0.413031	0.568423	0.425015	0.384555	0.601892	0.702261	0.486316	0.457164	0.335886	0.474645	0.368977	0.345106	0.398772	0.447998
0.751662	0.543254	0.484801	0.517455	0.436233	0.410276	0.635676	0.524901	0.401945	0.384586	0.585835	0.470363	0.446249	0.460171	0.46544	0.553388	0.34964	0.293766	0.345532	0.243219
0.433287	0.468785	0.574673	0.39433	0.443767	0.444102	0.528441	0.567769	0.501199	0.348708	0.477404	0.648613	0.572764	0.533769	0.580188	0.596798	0.458747	0.468059	0.222796	0.360554
0.50392	0.867637	0.436013	0.44501	0.486835	0.40975	0.415517	0.598124	0.359173	0.493319	0.528031	0.499347	0.344085	0.682649	0.441726	0.387035	0.389162	0.358944	0.219849	0.412807
0.378505	0.374992	0.348325	0.467022	0.547934	0.510398	0.687863	0.927091	0.404981	0.46763	0.464331	0.413949	0.454053	0.408846	0.427856	0.467893	0.294088	0.372181	0.332454	0.28499
0.606045	0.419119	0.661945	0.462007	0.618344	0.253162	0.4586	0.515714	0.476199	0.4498	0.379064	0.412089	0.634472	0.644692	0.478996	0.291978	0.368718	0.392223	0.38218	0.451115
0.853471	0.431048	0.685307	0.328591	0.616912	0.344089	0.68528	0.434488	0.525374	0.391271	0.46721	0.445028	0.699043	0.553072	0.697729	0.469787	0.441522	0.381499	0.417265	0.203597
0.434376	0.606851	0.590286	0.387876	0.764183	0.336824	0.362174	0.802792	0.536156	0.28316	0.379376	0.436248	0.637089	0.518495	0.563097	0.397875	0.3039	0.338522	0.197114	0.439467
0.433113	0.640727	0.621659	0.433643	0.528945	0.498269	0.351744	0.513509	0.456355	0.555681	0.358072	0.5	0.609616	0.413714	0.519875	0.457621	0.455593	0.309578	0.228789	0.415228
0.568864	0.456067	0.845032	0.448004	0.67557	0.499995	0.717165	0.993877	0.433382	0.376972	0.460979	0.595758	0.439128	0.521594	0.459822	0.495263	0.212734	0.294566	0.457426	0.271608
												0.648442
0.470329	0.607953	0.55306	0.499992	0.42037	0.21541	0.294446	0.513503	0.290286	0.510565	0.371446	0.900354		0.734097	0.697418	0.597713	0.244265	0.226749	0.300422	0.226805
												0.462262
0.411606	0.572264	0.593028	0.422487	0.576498	0.305373	0.292054	0.526137	0.340264	0.607954	0.318639	0.851475		0.540753	0.743306	0.332184	0.252374	0.283829	0.389687	0.283804
												0.596372
0.497516	0.784473	0.623271	0.486471	0.507366	0.306345	0.476783	0.738444	0.463054	0.304636	0.395291	0.481763		0.445743	0.652801	0.434201	0.395579	0.328611	0.194251	0.303296
												0.583109
0.50046	0.475669	0.496227	0.33447	0.568981	0.282095	0.43269	0.564812	0.465361	0.502556	0.292355	0.804255		0.684267	0.413183	0.593864	0.420511	0.335206	0.38536	0.325607
												0.672811
0.552112	0.428755	0.492251	0.304505	0.675623	0.397704	0.458508	0.494981	0.325006	0.579319	0.393685	0.485075		0.357246	0.560066	0.484282	0.327391	0.182381	0.197045	0.250937
												0.531755
0.633927	0.519501	0.449546	0.500008	0.841422	0.362855	0.452635	0.76337	0.427608	0.57107	0.576698	0.547892		0.449308	0.608018	0.377292	0.350449	0.436515	0.39452	0.407514
												0.650842
0.531812	0.486508	0.555887	0.403835	0.382088	0.43427	0.339824	0.717256	0.578022	0.689997	0.463923	0.526342		0.500802	0.56135	0.411587	0.339153	0.322204	0.354858	0.520523
												0.49048
0.561108	0.497817	0.459822	0.415223	0.602836	0.291378	0.536116	0.546316	0.610513	0.630042	0.489817	0.604173		0.298148	0.559926	0.482702	0.272494	0.369584	0.26782	0.339189
												0.686643
0.455711	0.606551	0.755789	0.434869	0.829304	0.328867	0.735112	0.724354	0.370065	0.410597	0.338556	0.374261		0.568718	0.425443	0.40791	0.443985	0.367611	0.226199	0.339257
												0.666757
0.535521	0.544488	0.913519	0.41362	0.767579	0.4463	0.380861	0.57557	0.27232	0.206656	0.469551	0.537603		0.467365	0.530652	0.382516	0.334902	0.393078	0.274596	0.539463
												0.417181
0.545836	0.503859	0.561119	0.365374	0.616207	0.232568	0.461462	0.623917	0.463754	0.265881	0.32261	0.438516		0.493221	0.641548	0.484415	0.565307	0.326506	0.258948	0.34095
												0.803341
0.46241	0.399769	0.666667	0.293602	0.433287	0.445108	0.47186	0.686533	0.323588	0.366346	0.367097	0.650152		0.462463	0.610804	0.419712	0.459821	0.467071	0.191899	0.531497
												0.348452
0.459294	0.533035	0.630533	0.305756	0.582801	0.404487	0.569598	0.64031	0.343563	0.434617	0.35873	0.609134		0.542441	0.54909	0.632988	0.523216	0.466527	0.177586	0.447432
												0.314064
0.477759	0.721111	0.741435	0.496937	0.421504	0.40652	0.496149	0.596294	0.433273	0.382368	0.316974	0.430973		0.575147	0.509739	0.349215	0.303136	0.238931	0.191108	0.462972
												0.71641
0.536294	0.62079	0.811339	0.310263	0.5	0.367301	0.419812	0.653652	0.306272	0.316828	0.50846	0.506236		0.262912	0.696464	0.474645	0.306973	0.402158	0.382109	0.38931
												0.599012
0.532729	0.646102	0.927209	0.401579	0.572541	0.378404	0.49999	0.594028	0.348263	0.333872	0.618212	0.675035		0.548351	0.616725	0.191907	0.430162	0.345643	0.158117	0.328521
												0.341954
0.574416	0.686694	0.678746	0.310032	0.660284	0.39935	0.488266	0.607025	0.449895	0.335198	0.525977	0.596451		0.417297	0.437059	0.21842	0.328832	0.244443	0.320567	0.313542
												0.499485
0.727599	0.626459	0.703469	0.349221	0.616189	0.513547	0.600923	0.357196	0.345052	0.424838	0.469437	0.594635		0.505586	0.688814	0.387035	0.473837	0.34752	0.339543	0.42572
												0.596052
0.483008	0.558365	0.556638	0.351279	0.626668	0.345576	0.518421	0.641231	0.400005	0.350362	0.316107	0.630292		0.523982	0.729832	0.467893	0.271367	0.293356	0.318637	0.486155
												0.737899
0.43316	0.715893	0.638048	0.560955	0.433426	0.438012	0.353553	0.657314	0.406436	0.450547	0.516533	0.581608		0.725599	0.922278	0.291978	0.503794	0.345901	0.352363	0.298402
												0.501302
0.340431	0.627762	0.49142	0.366085	0.658035	0.426739	0.304406	0.545436	0.486316	0.357808	0.588856	0.632456		0.499485	0.365374	0.469787	0.282817	0.359333	0.145824	0.361413
												0.644837
0.797407	0.609504	0.639792	0.263684	0.667734	0.407344	0.520032	0.671765	0.410846	0.463888	0.519526	0.49542		0.549364	0.560092	0.397875	0.279603	0.359821	0.300004	0.372475
												0.74121
0.472295	0.518384	0.405352	0.307219	0.471406	0.337969	0.392246	0.48167	0.67609	0.326324	0.469013	0.433863		0.59289	0.511795	0.457621	0.275532	0.306247	0.222245	0.56726
												0.713363
0.639837	0.553359	0.636675	0.357995	0.566349	0.461955	0.368292	0.669519	0.550457	0.232416	0.442462	0.451489		0.595772	0.502601	0.495263	0.490876	0.446481	0.257381	0.353976
												0.345665
0.596798	0.656534	0.442637	0.460871	0.592413	0.437234	0.423131	0.43448	0.4837	0.590107	0.585982	0.563097		0.540366	0.398157	0.389972	0.25501	0.300835	0.248222	0.257386
												0.428741
0.455546	0.509687	0.642983	0.401579	0.7186	0.418732	0.446207	0.548682	0.569979	0.409094	0.446756	0.962834		0.578096	0.516254	0.332184	0.541555	0.351803	0.301424	0.445685
												0.697506
0.500011	0.507366	0.471569	0.31391	0.673637	0.403458	0.531735	0.636663	0.347471	0.382187	0.475966	0.714705		0.362931	0.58855	0.434201	0.183457	0.305854	0.437122	0.359168
												0.584463
0.618977	0.587625	0.636613	0.453887	0.758476	0.313227	0.642184	0.665922	0.362505	0.419448	0.419141	0.60831		0.391696	0.48139	0.394547	0.264476	0.55901	0.5	0.41225
												0.478432
0.719379	0.494177	0.662012	0.387581	0.605794	0.525298	0.457977	0.716921	0.373969	0.450547	0.510141	0.520373		0.362931	0.633777	0.484282	0.467506	0.380048	0.305551	0.483905
												0.737563
0.559021	0.66446	0.647711	0.329549	0.415237	0.431626	0.333646	0.675846	0.530005	0.45318	0.605723	0.682454		0.477619	0.455923	0.377292	0.444318	0.356923	0.229529	0.457849
												0.570253
0.584109	0.546291	0.526232	0.367609	0.648606	0.614609	0.591484	0.592379	0.324261	0.571336	0.652841	0.374807		0.496717	0.608273	0.411587	0.291721	0.287178	0.304	0.331422
												0.595986
0.75412	0.585038	0.554697	0.463754	0.387414	0.370697	0.396888	0.681023	0.615002	0.207049	0.551333	0.473433		0.431486	0.628677	0.482702	0.485563	0.357095	0.332547	0.296372
												0.537686
0.535054	0.562359	0.462262	0.484624	0.58927	0.343492	0.56616	0.569216	0.291506	0.376642	0.566155	0.587335		0.581497	0.540753	0.40791	0.382364	0.367133	0.292107	0.25
												0.726865
0.547519	0.640684	0.714819	0.4032	0.559733	0.427751	0.449818	0.454082	0.28499	0.333185	0.557129	0.502182		0.45119	0.610875	0.382516	0.360907	0.24064	0.192274	0.356236
												0.595317
0.426034	0.441131	0.84646	0.408602	0.90405	0.422008	0.539017	0.496953	0.472317	0.417729	0.542622	0.493865		0.56051	0.670811	0.484415	0.331045	0.373941	0.286004	0.333339
												0.771948
0.49785	0.794998	0.814249	0.698355	0.485563	0.287343	0.601006	0.588746	0.416621	0.333339	0.622608	0.560552		0.528464	0.623328	0.419712	0.413543	0.424897	0.379808	0.436013
												0.539828
0.495324	0.772028	0.729956	0.444273	0.502159	0.465967	0.614763	0.59925	0.452127	0.481376	0.583045	0.518678		0.760676	0.570838	0.551163	0.307239	0.394931	0.217343	0.404889
												0.675448
0.713841	0.473736	0.691986	0.407831	0.833873	0.348211	0.485532	0.766958	0.398339	0.369366	0.500447	0.64595		0.442436	0.51103	0.233052	0.352881	0.395929	0.328804	0.390992
