# Supplementary material for: The RCAR12-CAP1-OST1 module controls ABA-mediated stomatal closure in Arabidopsis
Source: PLoS Genet. 2026 Apr 28;22(4):e1012092. doi: 10.1371/journal.pgen.1012092 (PMC13123957; doi:10.1371/journal.pgen.1012092)
Supplement: S20 Table — (XLSX) [file pgen.1012092.s036.xlsx]

## Sheet: S20_Table
Supporting Table of Population Data in Fig 7C
	type I			type II			type III
Col-0	58	49	55	31	40	33	12	11	12
Col-0-1h ABA	26	25	18	46	51	57	28	24	25
Col-0-3h ABA	11	6	10	43	43	45	45	52	45
ost1	28	20	23	65	70	73	8	10	4
ost1-1h ABA	15	13	11	66	67	75	20	20	13
ost1-3h ABA	13	14	14	67	67	69	20	20	17
