# Supplementary material for: The RCAR12-CAP1-OST1 module controls ABA-mediated stomatal closure in Arabidopsis
Source: PLoS Genet. 2026 Apr 28;22(4):e1012092. doi: 10.1371/journal.pgen.1012092 (PMC13123957; doi:10.1371/journal.pgen.1012092)
Supplement: S21 Table — (XLSX) [file pgen.1012092.s037.xlsx]

## Sheet: S21_Table
Supporting Table of Population Data in Fig 7E
	type I			type II			type III
Col-0-Jasp	57	50	58	29	38	32	14	13	10
Col-0-Jasp-ABA	13	8	8	36	31	38	51	61	54
ost1-Jasp	55	58	53	36	35	40	9	7	7
ost1-Jasp-ABA	9	7	6	49	48	45	42	44	49
