# Supplementary material for: The RCAR12-CAP1-OST1 module controls ABA-mediated stomatal closure in Arabidopsis
Source: PLoS Genet. 2026 Apr 28;22(4):e1012092. doi: 10.1371/journal.pgen.1012092 (PMC13123957; doi:10.1371/journal.pgen.1012092)
Supplement: S22 Table — (XLSX) [file pgen.1012092.s038.xlsx]

## Sheet: S22_Table
Supporting Table of Population Data in Fig 7G
	Type 1			Type2			Type 3
OE-CAP1-CK	80	83.33	86.67	16.67	6.67	10	3.33	10	3.33
OE-CAP1-ABA	50	36.67	33.33	23.33	33.33	36.67	26.67	30	30
ost1:OE-CAP1 -CK	53.33	46.67	43.33	40.01	43.33	43.34	6.67	10	13.33
ost1::OE-CAP1 -ABA	50	26.67	43.33	40	50	36.67	10	23.33	20
OE-OST1:OE-CAP1-CK	63.33	63.33	76.67	30	30	20	6.67	6.67	3.33
OE-OST1:OE-CAP1-ABA	26.67	10	20	60	60	66.67	13.33	30	13.33
