# Supplementary material for: The RCAR12-CAP1-OST1 module controls ABA-mediated stomatal closure in Arabidopsis
Source: PLoS Genet. 2026 Apr 28;22(4):e1012092. doi: 10.1371/journal.pgen.1012092 (PMC13123957; doi:10.1371/journal.pgen.1012092)
Supplement: S23 Table — (XLSX) [file pgen.1012092.s039.xlsx]

## Sheet: S23_Table
Supporting Table of Population Data in Fig 7I
	Type 1			Type 2			Type 3
Col-0-Jasp	76	78	68.96	24	12	24.14	0	0	6.9
Col-0-Jasp-ABA	24	12.5	22.22	25	37.5	29.63	51	50	48.15
ost1:OE-CAP1 -Jasp	93.93	81.82	75	6.06	15.15	13.89	0	3.03	11.11
ost1:OE-CAP1 -Jasp-ABA	12.5	5.88	30	31.25	23.53	20	56.25	70.59	50
OE-OST1:OE-CAP1 -Jasp	81.82	90	88.47	9.09	10	3.84	9.09	0	7.69
OE-OST1:OE-CAP1 -Jasp-ABA	12.5	18.75	11.76	43.75	25	41.18	43.75	56.25	47.06
